# Supplementary material for: Metabolic Markers and Association of Biological Sex in Lupus Nephritis
Source: Int J Mol Sci. 2023 Nov 18;24(22):16490. doi: 10.3390/ijms242216490 (PMC10671813; doi:10.3390/ijms242216490)
Supplement: Supplementary file 1 [file ijms-24-16490-s001.zip]

Archive with 1 entries (1 files):
- ijms-2676084-supplementary.pdf
